# Supplementary material for: NeuroTerrain – a client-server system for browsing 3D biomedical image data sets
Source: BMC Bioinformatics. 2007 Feb 5;8:40. doi: 10.1186/1471-2105-8-40 (PMC1802997; doi:10.1186/1471-2105-8-40)
Supplement: Additional File 2 — NetOStat for Windows XP and Linux. This ZIP compressed archive file includes a build of the NetOStat client application suited for use on the Linux or Windows XP operating systems. [file 1471-2105-8-40-S2.zip]

Archive with 14 entries (12 files):
- NetOStat-v1.0.2/
- NetOStat-v1.0.2/.DS_Store
- NetOStat-v1.0.2/lib/
- NetOStat-v1.0.2/lib/commons-collections-3.1.jar
- NetOStat-v1.0.2/lib/jlfgr-1_0.jar
- NetOStat-v1.0.2/lib/nrtrn-core.jar
- NetOStat-v1.0.2/lib/nrtrn-image-core.jar
- NetOStat-v1.0.2/lib/nrtrn-swing-core.jar
- NetOStat-v1.0.2/lib/NT-SDK-NetOStat-GUI.jar
- NetOStat-v1.0.2/lib/NT-SDK-NtAS-Comm.jar
- NetOStat-v1.0.2/lib/swing-layout-1.0.1.jar
- NetOStat-v1.0.2/NetOStat.jar
- NetOStat-v1.0.2/run_NetOStat.bat
- NetOStat-v1.0.2/run_NetOStat.sh
