# Supplementary material for: NeuroTerrain – a client-server system for browsing 3D biomedical image data sets
Source: BMC Bioinformatics. 2007 Feb 5;8:40. doi: 10.1186/1471-2105-8-40 (PMC1802997; doi:10.1186/1471-2105-8-40)
Supplement: Additional File 2 — NetOStat for Windows XP and Linux. This ZIP compressed archive file includes a build of the NetOStat client application suited for use on the Linux or Windows XP operating systems. [file 1471-2105-8-40-S2.zip › NetOStat-v1.0.2/run_NetOStat.bat]

REM	A batch file for running the NetOStat 3D Image set 
REM	client browser that interacts with the
REM Neuroterrain Atlas Server

@echo off

set MAX_MEMM=-Xmx192m
set MIN_MEMM=-Xms64m
REM set OPTIONS="-ea %MIN_MEMM% %MAX_MEMM%"
set OPTIONS="%MIN_MEMM% %MAX_MEMM%"
set MAIN_CLASS=org.neuroterrain.atlas.client.app.NetOStatApp

set JARS=NetOStat.jar:NT-SDK-NetOStat-GUI.jar:NT-SDK-NtAS-Comm.jar:nrtrn-core.jar:nrtrn-swing-core.jar:nrtrn-image-core.jar:commons-collections-3.1.jar:jlfgr-1_0.jar:swing-layout-1.0.1.jar

REM echo ""
REM echo "java -cp $JARS $OPTIONS $MAIN_CLASS"
REM echo "java -cp $JARS $OPTIONS -jar NetOStat.jar"
REM echo ""

REM java -cp %JARS% %OPTIONS% -jar NetOStat.jar
java -cp %JARS% %OPTIONS% %MAIN_CLASS%
