# Supplementary material for: NeuroTerrain – a client-server system for browsing 3D biomedical image data sets
Source: BMC Bioinformatics. 2007 Feb 5;8:40. doi: 10.1186/1471-2105-8-40 (PMC1802997; doi:10.1186/1471-2105-8-40)
Supplement: Additional File 2 — NetOStat for Windows XP and Linux. This ZIP compressed archive file includes a build of the NetOStat client application suited for use on the Linux or Windows XP operating systems. [file 1471-2105-8-40-S2.zip › NetOStat-v1.0.2/run_NetOStat.sh]

#!/bin/sh

#current_dir=`pwd`

#echo $current_dir

#JARS=$current_dir/nt-sdk-libs/NT-SDK-NetOStat-GUI.jar:$current_dir/nt-sdk-libs/NT-SDK-NtAS-Comm.jar:$current_dir/nrtrn-core-libs/nrtrn-core.jar:$current_dir/nrtrn-core-libs/nrtrn-swing-core.jar:$current_dir/nrtrn-core-libs/nrtrn-image-core.jar:$current_dir/ext-libs/commons-collections-3.1.jar:$current_dir/ext-libs/jlfgr-1_0.jar:$current_dir/ext-libs/swing-layout-1.0.1.jar
JARS=NetOStat.jar:NT-SDK-NetOStat-GUI.jar:NT-SDK-NtAS-Comm.jar:nrtrn-core.jar:nrtrn-swing-core.jar:nrtrn-image-core.jar:commons-collections-3.1.jar:jlfgr-1_0.jar:swing-layout-1.0.1.jar

#echo $JARS

#export myclasspath

MAX_MEMM=-Xmx192m
MIN_MEMM=-Xms64m
#OPTIONS="$MIN_MEMM $MAX_MEMM"
OPTIONS="$MIN_MEMM $MAX_MEMM"
MAIN_CLASS=org.neuroterrain.atlas.client.app.NetOStatApp

#echo ""
#echo "java -cp $JARS $OPTIONS $MAIN_CLASS"
#echo "java -cp $JARS $OPTIONS -jar NetOStat.jar"
#echo ""

#java -cp $JARS $OPTIONS -jar NetOStat.jar
java -cp $JARS $OPTIONS $MAIN_CLASS
